# Supplementary material for: Effects of environmental conditions on healthcare worker wellbeing and quality of care: A qualitative study in Niger
Source: PLOS Glob Public Health. 2023 Dec 20;3(12):e0002590. doi: 10.1371/journal.pgph.0002590 (PMC10732385; doi:10.1371/journal.pgph.0002590)
Supplement: S1 Data — (CSV) [file pgph.0002590.s001.csv]

hcfname	hcfid	watersource	wateronsite	watertower	microbetest	chemicaltest	toilettype	toiletclean	hygiene.handwater	hygiene.handsoap	hygiene.handdry	waste.sharp	waste.infect	waste.general	cleaningactivity.careroom	cleaningactivity.surfaces	sterilizetool
Adjabissa	11	Borehole or tubewell	No	Yes	No	No	Pit latrine without slab	Weekly	Rarely (25%)	Rarely (25%)	Needed but never available/functional (0%)	Transport offsite and incinerate	Open burning in an unprotected area	Open burning in an unprotected area	Daily	Weekly	Soap and water, Chemical disinfection
Adjekoria	3	Borehole or tubewell	No	Yes	No	No	Ventilated improved pit latrine, Pit latrine with slab	Daily	Most times (75%)	Sometimes (50%)	Needed but never available/functional (0%)	Transport offsite and destroy	Incineration	Incineration, Open burning in an unprotected area	Daily	Daily	Chemical disinfection
Babadey	18	Borehole or tubewell	Yes	No	No	No	Pit latrine with slab	Daily	Always (100%)	Always (100%)	Needed but never available/functional (0%)	Open burning in an unprotected area	Open burning in an unprotected area	Open burning in an unprotected area	Daily	Daily	Chemical disinfection
Bellande	3	Borehole or tubewell	Yes	No	No	No	Ventilated improved pit latrine, Pit latrine with slab	Weekly	Always (100%)	Most times (75%)	Needed but never available/functional (0%)	Incineration	Incineration	Burner			Chemical disinfection
Bossia	12	Unprotected dug well	No	No	No	No	Pit latrine with slab	Monthly	Rarely (25%)	Always (100%)	Needed but never available/functional (0%)	Incineration	Incineration	Incineration	Weekly	Weekly	Soap and water, Chemical disinfection
Boulonguye	2	Borehole or tubewell	Yes	No	No	No	Ventilated improved pit latrine	Never	Always (100%)	Rarely (25%)	Not needed	Incineration	Incineration	Incineration	Daily	Weekly	Soap and water, Chemical disinfection
Deytegui Attili	16	Borehole or tubewell	Yes	No	No	No	Ventilated improved pit latrine, Pit latrine with slab	Monthly	Always (100%)	Sometimes (50%)	Needed but never available/functional (0%)	Open burning in a protected area	Open burning in a protected area	Open burning in a protected area	Monthly	Weekly	Soap and water, Chemical disinfection
Falmey	1	Borehole or tubewell	Yes	No	No	No	Ventilated improved pit latrine, Pit latrine with slab	Weekly	Always (100%)	Always (100%)	Needed but never available/functional (0%)	Burner	Burner	Burner	Weekly	Weekly	Electric dry heat sterilizer
Gangara	2	Borehole or tubewell	No	No	No	No	Ventilated improved pit latrine, Pit latrine with slab, Flush/pour-flush toilet to pit	Daily	Always (100%)	Most times (75%)	Needed but never available/functional (0%)	Incineration	Incineration	Incineration	Daily	Every time after patient use	Chemical disinfection, Soap and water
Garantchedey	13	Borehole or tubewell	Yes	Yes	No	No	Pit latrine with slab	Monthly	Always (100%)	Not needed	Not needed	Open burning in a protected area	Open burning in a protected area	Open burning in a protected area	Daily	Monthly	Chemical disinfection, Soap and water
Goumandey Seyni	19	Borehole or tubewell	No	No	No	No	Ventilated improved pit latrine	Monthly	Needed but never available/functional (0%)	Needed but never available/functional (0%)	Needed but never available/functional (0%)	Incineration	Open burning in an unprotected area	Open burning in an unprotected area	Daily	Every time after patient use	Chemical disinfection
Guilladje	9	Borehole or tubewell	Yes	No	No	No	Ventilated improved pit latrine, Pit latrine with slab	Weekly	Always (100%)	Sometimes (50%)	Needed but never available/functional (0%)	Incineration	Open burning in an unprotected area	Open burning in an unprotected area	Daily	Daily	Chemical disinfection
Kargui Bangou	17	Borehole or tubewell	Yes	No	No	No	Pit latrine with slab, Ventilated improved pit latrine, Bucket	Daily	Always (100%)	Most times (75%)	Needed but never available/functional (0%)	Burner, Open burning in an unprotected area	Burner, Open burning in a protected area	Burner, Open burning in a protected area	Weekly	Daily	Soap and water, Chemical disinfection
Kaya	4	Borehole or tubewell	No	Yes	No	No	Flush/pour-flush toilet to septic tank, Pit latrine with slab	Daily	Always (100%)	Most times (75%)	Needed but never available/functional (0%)	Incineration	Incineration	Incineration	Daily	Weekly	Non-electric pot with cover for boiling, Chemical disinfection
Kayan	15	Borehole or tubewell	Yes	No	No	No	Pit latrine with slab, Ventilated improved pit latrine	Monthly	Always (100%)	Always (100%)	Needed but never available/functional (0%)	Open burning in an unprotected area	Open burning in an unprotected area	Open burning in an unprotected area	Daily	Daily	Chemical disinfection
Koissi	4	Unprotected dug well	Yes	No	No	No	Pit latrine with slab, Flush/pour-flush toilet to septic tank	Yearly	Always (100%)	Always (100%)	Rarely (25%)	Open burning in an unprotected area	Open burning in a protected area	Open burning in a protected area	Daily	Daily	Soap and water
Kotaki	5	Borehole or tubewell	Yes	No	No	No	Pit latrine with slab	Weekly	Always (100%)	Don't know	Needed but never available/functional (0%)	Burner	Burner, In a hole	Burner, Open burning in an unprotected area	Daily	Weekly	Chemical disinfection, Soap and water
Mayara	1	Borehole or tubewell	Yes	No	No	No	Ventilated improved pit latrine, Pit latrine with slab	Daily	Always (100%)	Not needed	Not needed	Incineration	Incineration	Incineration	Daily	Every time after patient use	Soap and water, Chemical disinfection
Saboula	7	Borehole or tubewell	Yes	Yes	No	No	Pit latrine with slab	Weekly	Always (100%)	Always (100%)	Needed but never available/functional (0%)	Incineration	Open burning in a protected area	Open burning in a protected area	Daily	Daily	Electric dry heat sterilizer, Soap and water
Sandidey	14	Borehole or tubewell	Yes	No	No	No	Pit latrine with slab, Flush/pour-flush toilet to pit	Weekly	Always (100%)	Always (100%)	Needed but never available/functional (0%)	Open burning in a protected area	Open burning in a protected area	Open burning in a protected area	Daily	Daily	Soap and water
Tchangalla	21	Borehole or tubewell	Yes	No	No	No	Ventilated improved pit latrine	Weekly	Always (100%)	Most times (75%)	Not needed	Incineration	Incineration	Incineration	Daily	Weekly	Soap and water, Chemical disinfection
Tiguey	8	Borehole or tubewell	No	Yes	No	No	Pit latrine without slab	Weekly	Always (100%)	Always (100%)	Needed but never available/functional (0%)	Open burning in an unprotected area	Open burning in an unprotected area	Open burning in an unprotected area	Daily	Monthly	Chemical disinfection
Tonkossarey	6	Borehole or tubewell	Yes	Yes	No	No	Flush/pour-flush toilet to open drain, Pit latrine with slab	Daily	Always (100%)	Rarely (25%)	Needed but never available/functional (0%)	Burner	Burner	Burner	Don't know	Don't know	Chemical disinfection, Soap and water
Toulmey	22	Borehole or tubewell	Yes	No	No	No	Ventilated improved pit latrine	Daily	Always (100%)	Always (100%)	Needed but never available/functional (0%)	Open burning in a protected area	Open burning in a protected area	Open burning in a protected area	Monthly	Daily	Soap and water, Chemical disinfection
Walio koira	20	Unprotected dug well	No	No	No	No	Pit latrine with slab, Flush/pour-flush toilet to pit	Daily	Always (100%)	Sometimes (50%)	Needed but never available/functional (0%)	Open burning in a protected area	Open burning in a protected area	Open burning in a protected area	Daily	Daily	Chemical disinfection, Soap and water, Bleach
Windi Bago	9	Borehole or tubewell	Yes	No	No	No	Pit latrine with slab	Weekly	Always (100%)	Always (100%)	Needed but never available/functional (0%)	Open burning in an unprotected area	Open burning in an unprotected area	Open burning in an unprotected area	Daily	Never	Chemical disinfection
